# Supplementary material for: Accurate Detection of Urothelial Bladder Cancer Using Targeted Deep Sequencing of Urine DNA
Source: Cancers (Basel). 2023 May 22;15(10):2868. doi: 10.3390/cancers15102868 (PMC10216686; doi:10.3390/cancers15102868)
Supplement: Supplementary file 1 [file cancers-15-02868-s001.zip]

Archive with 2 entries (2 files):
- cancers-2342136-Supplementary Figures.pdf
- cancers-2342136-Supplementary Tables.xlsx
